# Supplementary material for: First release of the European marine omics biodiversity observation network (EMO BON) shotgun metagenomics data from water and sediment samples
Source: Biodivers Data J. 2025 Mar 12;13:e143585. doi: 10.3897/BDJ.13.e143585 (PMC11923592; doi:10.3897/BDJ.13.e143585)
Supplement: Supplementary material 1 — ENA sample, run, experiment and project accession numbers for the first release of the EMO BON shotgun metagenomics data from water and sediment samples [file bdj-13-e143585-s001.tsv]

source_mat_id	ref_code	ena_accession_number_sample	ena_accession_number_experiment_metag	ena_accession_number_run_metag	ena_accession_number_project	ena_accession_number_umbrella	biosamples_accession_number	sample_type
EMOBON_BPNS_So_5	EMOBON00084	ERS16590019	ERX13356190	ERR13955095	PRJEB51652	PRJEB51688	SAMEA114561126	sediment
EMOBON_BPNS_So_6	EMOBON00085	ERS16590020	ERX13356191	ERR13955096	PRJEB51652	PRJEB51688	SAMEA114561127	sediment
EMOBON_BPNS_So_13	EMOBON00087	ERS15538559	ERX13356192	ERR13955097	PRJEB51652	PRJEB51688	SAMEA113542142	sediment
EMOBON_NRMCB_So_1	EMOBON00094	ERS20535386	ERX13355955	ERR13954860	PRJEB51658	PRJEB51688	SAMEA115809375	sediment
EMOBON_NRMCB_So_2	EMOBON00095	ERS20535387	ERX13355956	ERR13954861	PRJEB51658	PRJEB51688	SAMEA115809376	sediment
EMOBON_NRMCB_So_6	EMOBON00097	ERS20535388	ERX13355957	ERR13954862	PRJEB51658	PRJEB51688	SAMEA115809377	sediment
EMOBON_NRMCB_So_7	EMOBON00098	ERS20535389	ERX13355958	ERR13954863	PRJEB51658	PRJEB51688	SAMEA115809378	sediment
EMOBON_NRMCB_So_10	EMOBON00099	ERS20535390	ERX13355959	ERR13954864	PRJEB51658	PRJEB51688	SAMEA115809379	sediment
EMOBON_OOB_So_1	EMOBON00001	ERS20535383	ERX13355359	ERR13954264	PRJEB51665	PRJEB51688	SAMEA115809372	sediment
EMOBON_RFormosa_So_1	EMOBON00092	ERS20535377	ERX13355737	ERR13954642	PRJEB51661	PRJEB51688	SAMEA115809366	sediment
EMOBON_RFormosa_So_2	EMOBON00093	ERS20535378	ERX13355738	ERR13954643	PRJEB51661	PRJEB51688	SAMEA115809367	sediment
EMOBON_ROSKOGO_So_1	EMOBON00088	ERS20535367	ERX13355914	ERR13954819	PRJEB51662	PRJEB51688	SAMEA115809356	sediment
EMOBON_ROSKOGO_So_2	EMOBON00089	ERS20535368	ERX13355915	ERR13954820	PRJEB51662	PRJEB51688	SAMEA115809357	sediment
EMOBON_AAOT_Wa_6	EMOBON00050	ERS20568992	ERX13355362	ERR13954267	PRJEB50566	PRJEB51688	SAMEA115828475	water
EMOBON_AAOT_Wa_7	EMOBON00051	ERS20568993	ERX13355363	ERR13954268	PRJEB50566	PRJEB51688	SAMEA115828476	water
EMOBON_AAOT_Wa_1	EMOBON00048	ERS20568990	ERX13355360	ERR13954265	PRJEB50566	PRJEB51688	SAMEA115828473	water
EMOBON_AAOT_Wa_2	EMOBON00049	ERS20568991	ERX13355361	ERR13954266	PRJEB50566	PRJEB51688	SAMEA115828474	water
EMOBON_AAOT_Wa_26	EMOBON00054	ERS20568995	ERX13355365	ERR13954270	PRJEB50566	PRJEB51688	SAMEA115828478	water
EMOBON_AAOT_Wa_27	EMOBON00055	ERS20568996	ERX13355366	ERR13954271	PRJEB50566	PRJEB51688	SAMEA115828479	water
EMOBON_AAOT_Wa_22	EMOBON00053	ERS20568994	ERX13355364	ERR13954269	PRJEB50566	PRJEB51688	SAMEA115828477	water
EMOBON_BPNS_Wa_7	EMOBON00010	ERS16590014	ERX13356185	ERR13955090	PRJEB51652	PRJEB51688	SAMEA114561121	water
EMOBON_BPNS_Wa_6	EMOBON00009	ERS16590013	ERX13356184	ERR13955089	PRJEB51652	PRJEB51688	SAMEA114561120	water
EMOBON_BPNS_Wa_1	EMOBON00007	ERS16590011	ERX13356182	ERR13955087	PRJEB51652	PRJEB51688	SAMEA114561118	water
EMOBON_BPNS_Wa_2	EMOBON00008	ERS16590012	ERX13356183	ERR13955088	PRJEB51652	PRJEB51688	SAMEA114561119	water
EMOBON_BPNS_Wa_26	EMOBON00013	ERS16590017	ERX13356188	ERR13955093	PRJEB51652	PRJEB51688	SAMEA114561124	water
EMOBON_BPNS_Wa_27	EMOBON00014	ERS16590018	ERX13356189	ERR13955094	PRJEB51652	PRJEB51688	SAMEA114561125	water
EMOBON_BPNS_Wa_21	EMOBON00011	ERS16590015	ERX13356186	ERR13955091	PRJEB51652	PRJEB51688	SAMEA114561122	water
EMOBON_BPNS_Wa_22	EMOBON00012	ERS16590016	ERX13356187	ERR13955092	PRJEB51652	PRJEB51688	SAMEA114561123	water
EMOBON_EMT21_Wa_6	EMOBON00033	ERS20569032	ERX13355354	ERR13954259	PRJEB51653	PRJEB51688	SAMEA115828515	water
EMOBON_EMT21_Wa_7	EMOBON00034	ERS20569033	ERX13355355	ERR13954260	PRJEB51653	PRJEB51688	SAMEA115828516	water
EMOBON_EMT21_Wa_1	EMOBON00031	ERS20569030	ERX13355352	ERR13954257	PRJEB51653	PRJEB51688	SAMEA115828513	water
EMOBON_EMT21_Wa_2	EMOBON00032	ERS20569031	ERX13355353	ERR13954258	PRJEB51653	PRJEB51688	SAMEA115828514	water
EMOBON_ESC68N_Wa_3	EMOBON00005	ERS20569059	ERX13355163	ERR13954068	PRJEB51654	PRJEB51688	SAMEA115828542	water
EMOBON_ESC68N_Wa_4	EMOBON00006	ERS20569060	ERX13355164	ERR13954069	PRJEB51654	PRJEB51688	SAMEA115828543	water
EMOBON_ESC68N_Wa_1	EMOBON00003	ERS20569057	ERX13355161	ERR13954066	PRJEB51654	PRJEB51688	SAMEA115828540	water
EMOBON_ESC68N_Wa_2	EMOBON00004	ERS20569058	ERX13355162	ERR13954067	PRJEB51654	PRJEB51688	SAMEA115828541	water
EMOBON_HCMR-1_Wa_5	EMOBON00071	ERS20568986	ERX13355375	ERR13954280	PRJEB51655	PRJEB51688	SAMEA115828469	water
EMOBON_HCMR-1_Wa_6	EMOBON00072	ERS20568987	ERX13355376	ERR13954281	PRJEB51655	PRJEB51688	SAMEA115828470	water
EMOBON_HCMR-1_Wa_1	EMOBON00068	ERS20568985	ERX13355374	ERR13954279	PRJEB51655	PRJEB51688	SAMEA115828468	water
EMOBON_HCMR-1_Wa_23	EMOBON00079	ERS20568989	ERX13355378	ERR13954283	PRJEB51655	PRJEB51688	SAMEA115828472	water
EMOBON_HCMR-1_Wa_21	EMOBON00076	ERS20568988	ERX13355377	ERR13954282	PRJEB51655	PRJEB51688	SAMEA115828471	water
EMOBON_IUIEilat_Wa_1	EMOBON00080	ERS20568973	ERX13355368	ERR13954273	PRJEB51656	PRJEB51688	SAMEA115828456	water
EMOBON_IUIEilat_Wa_2	EMOBON00081	ERS20568974	ERX13355369	ERR13954274	PRJEB51656	PRJEB51688	SAMEA115828457	water
EMOBON_IUIEilat_Wa_5	EMOBON00082	ERS20568975	ERX13355370	ERR13954275	PRJEB51656	PRJEB51688	SAMEA115828458	water
EMOBON_IUIEilat_Wa_6	EMOBON00083	ERS20568976	ERX13355371	ERR13954276	PRJEB51656	PRJEB51688	SAMEA115828459	water
EMOBON_NRMCB_Wa_1	EMOBON00056	ERS20568957	ERX13355947	ERR13954852	PRJEB51658	PRJEB51688	SAMEA115828440	water
EMOBON_NRMCB_Wa_2	EMOBON00057	ERS20568958	ERX13355948	ERR13954853	PRJEB51658	PRJEB51688	SAMEA115828441	water
EMOBON_NRMCB_Wa_28	EMOBON00065	ERS20568962	ERX13355952	ERR13954857	PRJEB51658	PRJEB51688	SAMEA115828445	water
EMOBON_NRMCB_Wa_29	EMOBON00066	ERS20568963	ERX13355953	ERR13954858	PRJEB51658	PRJEB51688	SAMEA115828446	water
EMOBON_NRMCB_Wa_32	EMOBON00067	ERS20568964	ERX13355954	ERR13954859	PRJEB51658	PRJEB51688	SAMEA115828447	water
EMOBON_NRMCB_Wa_23	EMOBON00062	ERS20568959	ERX13355949	ERR13954854	PRJEB51658	PRJEB51688	SAMEA115828442	water
EMOBON_NRMCB_Wa_24	EMOBON00063	ERS20568960	ERX13355950	ERR13954855	PRJEB51658	PRJEB51688	SAMEA115828443	water
EMOBON_NRMCB_Wa_27	EMOBON00064	ERS20568961	ERX13355951	ERR13954856	PRJEB51658	PRJEB51688	SAMEA115828444	water
EMOBON_OSD74_Wa_2	EMOBON00046	ERS20569006	ERX13355350	ERR13954255	PRJEB51659	PRJEB51688	SAMEA115828489	water
EMOBON_OSD74_Wa_4	EMOBON00047	ERS20569007	ERX13355351	ERR13954256	PRJEB51659	PRJEB51688	SAMEA115828490	water
EMOBON_OSD74_Wa_1	EMOBON00045	ERS20569005	ERX13355349	ERR13954254	PRJEB51659	PRJEB51688	SAMEA115828488	water
EMOBON_PiEGetxo_Wa_3	EMOBON00037	ERS20569018	ERX13355825	ERR13954730	PRJEB51660	PRJEB51688	SAMEA115828501	water
EMOBON_PiEGetxo_Wa_4	EMOBON00038	ERS20569019	ERX13355826	ERR13954731	PRJEB51660	PRJEB51688	SAMEA115828502	water
EMOBON_PiEGetxo_Wa_6	EMOBON00040	ERS20569021	ERX13355828	ERR13954733	PRJEB51660	PRJEB51688	SAMEA115828504	water
EMOBON_PiEGetxo_Wa_1	EMOBON00035	ERS20569016	ERX13355823	ERR13954728	PRJEB51660	PRJEB51688	SAMEA115828499	water
EMOBON_PiEGetxo_Wa_2	EMOBON00036	ERS20569017	ERX13355824	ERR13954729	PRJEB51660	PRJEB51688	SAMEA115828500	water
EMOBON_PiEGetxo_Wa_5	EMOBON00039	ERS20569020	ERX13355827	ERR13954732	PRJEB51660	PRJEB51688	SAMEA115828503	water
EMOBON_RFormosa_Wa_5	EMOBON00043	ERS20568947	ERX13355735	ERR13954640	PRJEB51661	PRJEB51688	SAMEA115828430	water
EMOBON_RFormosa_Wa_6	EMOBON00044	ERS20568948	ERX13355736	ERR13954641	PRJEB51661	PRJEB51688	SAMEA115828431	water
EMOBON_RFormosa_Wa_1	EMOBON00041	ERS20568945	ERX13355733	ERR13954638	PRJEB51661	PRJEB51688	SAMEA115828428	water
EMOBON_RFormosa_Wa_2	EMOBON00042	ERS20568946	ERX13355734	ERR13954639	PRJEB51661	PRJEB51688	SAMEA115828429	water
EMOBON_ROSKOGO_Wa_1	EMOBON00015	ERS20568923	ERX13355908	ERR13954813	PRJEB51662	PRJEB51688	SAMEA115828406	water
EMOBON_ROSKOGO_Wa_2	EMOBON00016	ERS20568924	ERX13355909	ERR13954814	PRJEB51662	PRJEB51688	SAMEA115828407	water
EMOBON_ROSKOGO_Wa_17	EMOBON00021	ERS20568927	ERX13355912	ERR13954817	PRJEB51662	PRJEB51688	SAMEA115828410	water
EMOBON_ROSKOGO_Wa_18	EMOBON00022	ERS20568928	ERX13355913	ERR13954818	PRJEB51662	PRJEB51688	SAMEA115828411	water
EMOBON_ROSKOGO_Wa_13	EMOBON00019	ERS20568925	ERX13355910	ERR13954815	PRJEB51662	PRJEB51688	SAMEA115828408	water
EMOBON_ROSKOGO_Wa_14	EMOBON00020	ERS20568926	ERX13355911	ERR13954816	PRJEB51662	PRJEB51688	SAMEA115828409	water
EMOBON_VB_Wa_4	EMOBON00025	ERS20569044	ERX13355831	ERR13954736	PRJEB51664	PRJEB51688	SAMEA115828527	water
EMOBON_VB_Wa_5	EMOBON00026	ERS20569045	ERX13355832	ERR13954737	PRJEB51664	PRJEB51688	SAMEA115828528	water
EMOBON_VB_Wa_1	EMOBON00023	ERS20569042	ERX13355829	ERR13954734	PRJEB51664	PRJEB51688	SAMEA115828525	water
EMOBON_VB_Wa_2	EMOBON00024	ERS20569043	ERX13355830	ERR13954735	PRJEB51664	PRJEB51688	SAMEA115828526	water
EMOBON_VB_Wa_43	EMOBON00029	ERS20569048	ERX13355835	ERR13954740	PRJEB51664	PRJEB51688	SAMEA115828531	water
EMOBON_VB_Wa_44	EMOBON00030	ERS14961281	ERX13332419	ERR13930537	PRJEB51664	PRJEB51688	SAMEA112966252	water
EMOBON_VB_Wa_41	EMOBON00027	ERS20569046	ERX13355833	ERR13954738	PRJEB51664	PRJEB51688	SAMEA115828529	water
EMOBON_VB_Wa_42	EMOBON00028	ERS20569047	ERX13355834	ERR13954739	PRJEB51664	PRJEB51688	SAMEA115828530	water
