# Supplementary material for: First release of the European marine omics biodiversity observation network (EMO BON) shotgun metagenomics data from water and sediment samples
Source: Biodivers Data J. 2025 Mar 12;13:e143585. doi: 10.3897/BDJ.13.e143585 (PMC11923592; doi:10.3897/BDJ.13.e143585)
Supplement: Supplementary material 2 — BioSamples MIxS checklists [file bdj-13-e143585-s002.tsv]

sample_accession	biosample	instrument_model	insdc center name	broad-scale environmental context	collection date	depth	environmental medium	geographic location (country and/or sea)	local environmental context	project name	sample material processing	sample name	scientific_name	taxid	sequence_batch	size-fraction lower threshold	size-fraction upper threshold	source material identifiers	status	target gene	elevation	ENA-CHECKLIST
ERS14961281	SAMEA112966252	Illumina NovaSeq 6000	European Marine Biological Resource Centre	marine biome [ENVO:00000447];marine pelagic biome [ENVO:01000023];mediterranean sea biome[ENVO_01000047]	23/08/2021	1	seawater [ENVO:00002149]; coastal sea water [ENVO:00002150]; surface water [ENVO:00002042]	France	marine pelagic feature [ENVO:01000044];marine water body [ENVO:00001999];costal water body [ENVO:02000049]	EMOBON	WaSOP 1	EMOBON00030	marine plankton metagenome	1874687	Batch1	0.2	3	EMOBON_VB_Wa_210823_0.2um_2	sample	metag		ERC000024
ERS20569057	SAMEA115828540	Illumina NovaSeq 6000	European Marine Biological Resource Centre	marine biome [ENVO:00000447];marine pelagic biome [ENVO:01000023]	30/08/2021	2	seawater [ENVO:00002149]; coastal sea water [ENVO:00002150]; surface water [ENVO:00002042]	Norway	marine pelagic feature [ENVO:01000044];marine water body [ENVO:00001999];costal water body [ENVO:02000049];fjord [ENVO_00000039]	EMOBON	WaSOP1	EMOBON00003	marine plankton metagenome	1874687	Batch1	3	200	EMOBON_ESC68N_Wa_210830_3um_1	sample	metag		ERC000024
ERS20569058	SAMEA115828541	Illumina NovaSeq 6000	European Marine Biological Resource Centre	marine biome [ENVO:00000447];marine pelagic biome [ENVO:01000023]	30/08/2021	2	seawater [ENVO:00002149]; coastal sea water [ENVO:00002150]; surface water [ENVO:00002042]	Norway	marine pelagic feature [ENVO:01000044];marine water body [ENVO:00001999];costal water body [ENVO:02000049];fjord [ENVO_00000039]	EMOBON	WaSOP1	EMOBON00004	marine plankton metagenome	1874687	Batch1	3	200	EMOBON_ESC68N_Wa_210830_3um_2	sample	metag		ERC000024
ERS20569059	SAMEA115828542	Illumina NovaSeq 6000	European Marine Biological Resource Centre	marine biome [ENVO:00000447];marine pelagic biome [ENVO:01000023]	30/08/2021	2	seawater [ENVO:00002149]; coastal sea water [ENVO:00002150]; surface water [ENVO:00002042]	Norway	marine pelagic feature [ENVO:01000044];marine water body [ENVO:00001999];costal water body [ENVO:02000049];fjord [ENVO_00000039]	EMOBON	WaSOP1	EMOBON00005	marine plankton metagenome	1874687	Batch1	0.2	3	EMOBON_ESC68N_Wa_210830_0.2um_1	sample	metag		ERC000024
ERS20569060	SAMEA115828543	Illumina NovaSeq 6000	European Marine Biological Resource Centre	marine biome [ENVO:00000447];marine pelagic biome [ENVO:01000023]	30/08/2021	2	seawater [ENVO:00002149]; coastal sea water [ENVO:00002150]; surface water [ENVO:00002042]	Norway	marine pelagic feature [ENVO:01000044];marine water body [ENVO:00001999];costal water body [ENVO:02000049];fjord [ENVO_00000039]	EMOBON	WaSOP1	EMOBON00006	marine plankton metagenome	1874687	Batch1	0.2	3	EMOBON_ESC68N_Wa_210830_0.2um_2	sample	metag		ERC000024
ERS20569005	SAMEA115828488	Illumina NovaSeq 6000	European Marine Biological Resource Centre	marine biome [ENVO:00000447];marine pelagic biome [ENVO:01000023];estuarine biome [ENVO:01000020]	31/08/2021	1	seawater [ENVO:00002149]; coastal sea water [ENVO:00002150]; surface water [ENVO:00002042]	Portugal	marine pelagic feature [ENVO:01000044];marine water body [ENVO:00001999];costal water body [ENVO:02000049]	EMOBON	WaSOP1	EMOBON00045	marine plankton metagenome	1874687	Batch1	3	200	EMOBON_OSD74_Wa_210831_3um_1	sample	metag		ERC000024
ERS20569006	SAMEA115828489	Illumina NovaSeq 6000	European Marine Biological Resource Centre	marine biome [ENVO:00000447];marine pelagic biome [ENVO:01000023];estuarine biome [ENVO:01000020]	31/08/2021	1	seawater [ENVO:00002149]; coastal sea water [ENVO:00002150]; surface water [ENVO:00002042]	Portugal	marine pelagic feature [ENVO:01000044];marine water body [ENVO:00001999];costal water body [ENVO:02000049]	EMOBON	WaSOP1	EMOBON00046	marine plankton metagenome	1874687	Batch1	0.2	3	EMOBON_OSD74_Wa_210831_0.2um_1	sample	metag		ERC000024
ERS20569007	SAMEA115828490	Illumina NovaSeq 6000	European Marine Biological Resource Centre	marine biome [ENVO:00000447];marine pelagic biome [ENVO:01000023];estuarine biome [ENVO:01000020]	31/08/2021	1	seawater [ENVO:00002149]; coastal sea water [ENVO:00002150]; surface water [ENVO:00002042]	Portugal	marine pelagic feature [ENVO:01000044];marine water body [ENVO:00001999];costal water body [ENVO:02000049]	EMOBON	WaSOP1	EMOBON00047	marine plankton metagenome	1874687	Batch1	0.2	3	EMOBON_OSD74_Wa_210831_0.2um_2	sample	metag		ERC000024
ERS20569030	SAMEA115828513	Illumina NovaSeq 6000	European Marine Biological Resource Centre	marine biome [ENVO:00000447];marine pelagic biome [ENVO:01000023]	25/08/2021	1	seawater [ENVO:00002149]; coastal sea water [ENVO:00002150]; surface water [ENVO:00002042]	Spain	marine pelagic feature [ENVO:01000044];marine water body [ENVO:00001999];costal water body [ENVO:02000049]	EMOBON	WaSOP 1	EMOBON00031	marine plankton metagenome	1874687	Batch1	3	200	EMOBON_EMT21_Wa_210825_3um_1	sample	metag		ERC000024
ERS20569031	SAMEA115828514	Illumina NovaSeq 6000	European Marine Biological Resource Centre	marine biome [ENVO:00000447];marine pelagic biome [ENVO:01000023]	25/08/2021	1	seawater [ENVO:00002149]; coastal sea water [ENVO:00002150]; surface water [ENVO:00002042]	Spain	marine pelagic feature [ENVO:01000044];marine water body [ENVO:00001999];costal water body [ENVO:02000049]	EMOBON	WaSOP 1	EMOBON00032	marine plankton metagenome	1874687	Batch1	3	200	EMOBON_EMT21_Wa_210825_3um_2	sample	metag		ERC000024
ERS20569032	SAMEA115828515	Illumina NovaSeq 6000	European Marine Biological Resource Centre	marine biome [ENVO:00000447];marine pelagic biome [ENVO:01000023]	25/08/2021	1	seawater [ENVO:00002149]; coastal sea water [ENVO:00002150]; surface water [ENVO:00002042]	Spain	marine pelagic feature [ENVO:01000044];marine water body [ENVO:00001999];costal water body [ENVO:02000049]	EMOBON	WaSOP 1	EMOBON00033	marine plankton metagenome	1874687	Batch1	0.2	3	EMOBON_EMT21_Wa_210825_0.2um_1	sample	metag		ERC000024
ERS20569033	SAMEA115828516	Illumina NovaSeq 6000	European Marine Biological Resource Centre	marine biome [ENVO:00000447];marine pelagic biome [ENVO:01000023]	25/08/2021	1	seawater [ENVO:00002149]; coastal sea water [ENVO:00002150]; surface water [ENVO:00002042]	Spain	marine pelagic feature [ENVO:01000044];marine water body [ENVO:00001999];costal water body [ENVO:02000049]	EMOBON	WaSOP 1	EMOBON00034	marine plankton metagenome	1874687	Batch1	0.2	3	EMOBON_EMT21_Wa_210825_0.2um_2	sample	metag		ERC000024
ERS20535383	SAMEA115809372	Illumina NovaSeq 6000	European Marine Biological Resource Centre	marine biome [ENVO:00000447];marine benthic biome[ENVO_01000024]	08/06/2021	27	sediment [ENVO:00002007]	France	shallow_marine_sediment_[ENVO:03000034]	EMOBON	SoSOP 2	EMOBON00001	marine sediment metagenome	412755	Batch1			EMOBON_OOB_So_210608_micro_1	sample	metag	-27	ERC000021
ERS20568990	SAMEA115828473	Illumina NovaSeq 6000	European Marine Biological Resource Centre	marine biome [ENVO:00000447];marine pelagic biome [ENVO:01000023];mediterranean sea biome[ENVO_01000047]	22/06/2021	1	seawater [ENVO:00002149]; coastal sea water [ENVO:00002150]; surface water [ENVO:00002042]	Italy	marine pelagic feature [ENVO:01000044];marine water body [ENVO:00001999];costal water body [ENVO:02000049]	EMOBON	WaSOP 1	EMOBON00048	marine plankton metagenome	1874687	Batch1	3	200	EMOBON_AAOT_Wa_210622_3um_1	sample	metag		ERC000024
ERS20568991	SAMEA115828474	Illumina NovaSeq 6000	European Marine Biological Resource Centre	marine biome [ENVO:00000447];marine pelagic biome [ENVO:01000023];mediterranean sea biome[ENVO_01000047]	22/06/2021	1	seawater [ENVO:00002149]; coastal sea water [ENVO:00002150]; surface water [ENVO:00002042]	Italy	marine pelagic feature [ENVO:01000044];marine water body [ENVO:00001999];costal water body [ENVO:02000049]	EMOBON	WaSOP 1	EMOBON00049	marine plankton metagenome	1874687	Batch1	3	200	EMOBON_AAOT_Wa_210622_3um_2	sample	metag		ERC000024
ERS20568992	SAMEA115828475	Illumina NovaSeq 6000	European Marine Biological Resource Centre	marine biome [ENVO:00000447];marine pelagic biome [ENVO:01000023];mediterranean sea biome[ENVO_01000047]	22/06/2021	1	seawater [ENVO:00002149]; coastal sea water [ENVO:00002150]; surface water [ENVO:00002042]	Italy	marine pelagic feature [ENVO:01000044];marine water body [ENVO:00001999];costal water body [ENVO:02000049]	EMOBON	WaSOP 1	EMOBON00050	marine plankton metagenome	1874687	Batch1	0.2	3	EMOBON_AAOT_Wa_210622_0.2um_1	sample	metag		ERC000024
ERS20568993	SAMEA115828476	Illumina NovaSeq 6000	European Marine Biological Resource Centre	marine biome [ENVO:00000447];marine pelagic biome [ENVO:01000023];mediterranean sea biome[ENVO_01000047]	22/06/2021	1	seawater [ENVO:00002149]; coastal sea water [ENVO:00002150]; surface water [ENVO:00002042]	Italy	marine pelagic feature [ENVO:01000044];marine water body [ENVO:00001999];costal water body [ENVO:02000049]	EMOBON	WaSOP 1	EMOBON00051	marine plankton metagenome	1874687	Batch1	0.2	3	EMOBON_AAOT_Wa_210622_0.2um_2	sample	metag		ERC000024
ERS20568994	SAMEA115828477	Illumina NovaSeq 6000	European Marine Biological Resource Centre	marine biome [ENVO:00000447];marine pelagic biome [ENVO:01000023];mediterranean sea biome[ENVO_01000047]	09/08/2021	1	seawater [ENVO:00002149]; coastal sea water [ENVO:00002150]; surface water [ENVO:00002042]	Italy	marine pelagic feature [ENVO:01000044];marine water body [ENVO:00001999];costal water body [ENVO:02000049]	EMOBON	WaSOP 1	EMOBON00053	marine plankton metagenome	1874687	Batch1	3	200	EMOBON_AAOT_Wa_210809_3um_2	sample	metag		ERC000024
ERS20568995	SAMEA115828478	Illumina NovaSeq 6000	European Marine Biological Resource Centre	marine biome [ENVO:00000447];marine pelagic biome [ENVO:01000023];mediterranean sea biome[ENVO_01000047]	09/08/2021	1	seawater [ENVO:00002149]; coastal sea water [ENVO:00002150]; surface water [ENVO:00002042]	Italy	marine pelagic feature [ENVO:01000044];marine water body [ENVO:00001999];costal water body [ENVO:02000049]	EMOBON	WaSOP 1	EMOBON00054	marine plankton metagenome	1874687	Batch1	0.2	3	EMOBON_AAOT_Wa_210809_0.2um_1	sample	metag		ERC000024
ERS20568996	SAMEA115828479	Illumina NovaSeq 6000	European Marine Biological Resource Centre	marine biome [ENVO:00000447];marine pelagic biome [ENVO:01000023];mediterranean sea biome[ENVO_01000047]	09/08/2021	1	seawater [ENVO:00002149]; coastal sea water [ENVO:00002150]; surface water [ENVO:00002042]	Italy	marine pelagic feature [ENVO:01000044];marine water body [ENVO:00001999];costal water body [ENVO:02000049]	EMOBON	WaSOP 1	EMOBON00055	marine plankton metagenome	1874687	Batch1	0.2	3	EMOBON_AAOT_Wa_210809_0.2um_2	sample	metag		ERC000024
ERS20568973	SAMEA115828456	Illumina NovaSeq 6000	European Marine Biological Resource Centre	marine biome [ENVO:00000447];marine pelagic biome [ENVO:01000023]	29/08/2021	2	seawater [ENVO:00002149]; coastal sea water [ENVO:00002150]; surface water [ENVO:00002042]	Israel	marine pelagic feature [ENVO:01000044];marine water body [ENVO:00001999];costal water body [ENVO:02000049]	EMOBON	WaSOP 1	EMOBON00080	marine plankton metagenome	1874687	Batch1	0.2	3	EMOBON_IUIEilat1_Wa_210829_0.2um_1	sample	metag		ERC000024
ERS20568974	SAMEA115828457	Illumina NovaSeq 6000	European Marine Biological Resource Centre	marine biome [ENVO:00000447];marine pelagic biome [ENVO:01000023]	29/08/2021	2	seawater [ENVO:00002149]; coastal sea water [ENVO:00002150]; surface water [ENVO:00002042]	Israel	marine pelagic feature [ENVO:01000044];marine water body [ENVO:00001999];costal water body [ENVO:02000049]	EMOBON	WaSOP 1	EMOBON00081	marine plankton metagenome	1874687	Batch1	0.2	3	EMOBON_IUIEilat1_Wa_210829_0.2um_2	sample	metag		ERC000024
ERS20568975	SAMEA115828458	Illumina NovaSeq 6000	European Marine Biological Resource Centre	marine biome [ENVO:00000447];marine pelagic biome [ENVO:01000023]	29/08/2021	2	seawater [ENVO:00002149]; coastal sea water [ENVO:00002150]; surface water [ENVO:00002042]	Israel	marine pelagic feature [ENVO:01000044];marine water body [ENVO:00001999];costal water body [ENVO:02000049]	EMOBON	WaSOP 1	EMOBON00082	marine plankton metagenome	1874687	Batch1	3	200	EMOBON_IUIEilat1_Wa_210829_3um_1	sample	metag		ERC000024
ERS20568976	SAMEA115828459	Illumina NovaSeq 6000	European Marine Biological Resource Centre	marine biome [ENVO:00000447];marine pelagic biome [ENVO:01000023]	29/08/2021	2	seawater [ENVO:00002149]; coastal sea water [ENVO:00002150]; surface water [ENVO:00002042]	Israel	marine pelagic feature [ENVO:01000044];marine water body [ENVO:00001999];costal water body [ENVO:02000049]	EMOBON	WaSOP 1	EMOBON00083	marine plankton metagenome	1874687	Batch1	3	200	EMOBON_IUIEilat1_Wa_210829_3um_2	sample	metag		ERC000024
ERS20568985	SAMEA115828468	Illumina NovaSeq 6000	European Marine Biological Resource Centre	marine biome [ENVO:00000447];marine pelagic biome [ENVO:01000023];mediterranean sea biome[ENVO_01000047]	28/06/2021	1	seawater [ENVO:00002149]; coastal sea water [ENVO:00002150]	Greece	marine pelagic feature [ENVO:01000044];marine water body [ENVO:00001999];costal water body [ENVO:02000049]	EMOBON	WaSOP 1	EMOBON00068	marine plankton metagenome	1874687	Batch1	3	200	EMOBON_HCMR-1_Wa_210628_3um_1	sample	metag		ERC000024
ERS20568986	SAMEA115828469	Illumina NovaSeq 6000	European Marine Biological Resource Centre	marine biome [ENVO:00000447];marine pelagic biome [ENVO:01000023];mediterranean sea biome[ENVO_01000047]	28/06/2021	1	seawater [ENVO:00002149]; coastal sea water [ENVO:00002150]	Greece	marine pelagic feature [ENVO:01000044];marine water body [ENVO:00001999];costal water body [ENVO:02000049]	EMOBON	WaSOP 1	EMOBON00071	marine plankton metagenome	1874687	Batch1	0.2	3	EMOBON_HCMR-1_Wa_210628_0.2um_1	sample	metag		ERC000024
ERS20568987	SAMEA115828470	Illumina NovaSeq 6000	European Marine Biological Resource Centre	marine biome [ENVO:00000447];marine pelagic biome [ENVO:01000023];mediterranean sea biome[ENVO_01000047]	28/06/2021	1	seawater [ENVO:00002149]; coastal sea water [ENVO:00002150]	Greece	marine pelagic feature [ENVO:01000044];marine water body [ENVO:00001999];costal water body [ENVO:02000049]	EMOBON	WaSOP 1	EMOBON00072	marine plankton metagenome	1874687	Batch1	0.2	3	EMOBON_HCMR-1_Wa_210628_0.2um_2	sample	metag		ERC000024
ERS20568988	SAMEA115828471	Illumina NovaSeq 6000	European Marine Biological Resource Centre	Control	17/09/2021	0	MilliQ water [ENVO:00003065]	missing: control sample	Negative	EMOBON	WaSOP 1	EMOBON00076	metagenome	256318	Batch1	3	200	EMOBON_HCMR-1_Wa_210917_3um_blank	blank	metag		ERC000024
ERS20568989	SAMEA115828472	Illumina NovaSeq 6000	European Marine Biological Resource Centre	Control	17/09/2021	0	MilliQ water [ENVO:00003065]	missing: control sample	Negative	EMOBON	WaSOP 1	EMOBON00079	metagenome	256318	Batch1	0.2	3	EMOBON_HCMR-1_Wa_210917_0.2um_blank	blank	metag		ERC000024
ERS20568945	SAMEA115828428	Illumina NovaSeq 6000	European Marine Biological Resource Centre	marine biome [ENVO:00000447]	05/08/2021	0.2	lagoon [ENVO_00000038];marine water body [ENVO:00001999]; surface water [ENVO:00002042]	Portugal	lagoon [ENVO_00000038];marine water body [ENVO:00001999]	EMOBON	WaSOP 1	EMOBON00041	marine plankton metagenome	1874687	Batch1	3	200	EMOBON_RFormosa_Wa_210805_3um_1	sample	metag		ERC000024
ERS20568946	SAMEA115828429	Illumina NovaSeq 6000	European Marine Biological Resource Centre	marine biome [ENVO:00000447]	05/08/2021	0.2	lagoon [ENVO_00000038];marine water body [ENVO:00001999]; surface water [ENVO:00002042]	Portugal	lagoon [ENVO_00000038];marine water body [ENVO:00001999]	EMOBON	WaSOP 1	EMOBON00042	marine plankton metagenome	1874687	Batch1	3	200	EMOBON_RFormosa_Wa_210805_3um_2	sample	metag		ERC000024
ERS20568947	SAMEA115828430	Illumina NovaSeq 6000	European Marine Biological Resource Centre	marine biome [ENVO:00000447]	05/08/2021	0.2	lagoon [ENVO_00000038];marine water body [ENVO:00001999]; surface water [ENVO:00002042]	Portugal	lagoon [ENVO_00000038];marine water body [ENVO:00001999]	EMOBON	WaSOP 1	EMOBON00043	marine plankton metagenome	1874687	Batch1	0.2	3	EMOBON_RFormosa_Wa_210805_0.2um_1	sample	metag		ERC000024
ERS20568948	SAMEA115828431	Illumina NovaSeq 6000	European Marine Biological Resource Centre	marine biome [ENVO:00000447]	05/08/2021	0.2	lagoon [ENVO_00000038];marine water body [ENVO:00001999]; surface water [ENVO:00002042]	Portugal	lagoon [ENVO_00000038];marine water body [ENVO:00001999]	EMOBON	WaSOP 1	EMOBON00044	marine plankton metagenome	1874687	Batch1	0.2	3	EMOBON_RFormosa_Wa_210805_0.2um_2	sample	metag		ERC000024
ERS20535377	SAMEA115809366	Illumina NovaSeq 6000	European Marine Biological Resource Centre	marine biome [ENVO:00000447];marine benthic biome[ENVO_01000024]	05/08/2021	0	lagoon [ENVO_00000038]; sediment [ENVO:00002007]	Portugal	lagoon [ENVO_00000038];shallow_marine_sediment [ENVO:03000034]	EMOBON	SoSOP 1	EMOBON00092	marine sediment metagenome	412755	Batch1			EMOBON_RFormosa_So_210805_micro_1	sample	metag	0	ERC000021
ERS20535378	SAMEA115809367	Illumina NovaSeq 6000	European Marine Biological Resource Centre	marine biome [ENVO:00000447];marine benthic biome[ENVO_01000024]	05/08/2021	0	lagoon [ENVO_00000038]; sediment [ENVO:00002007]	Portugal	lagoon [ENVO_00000038];shallow_marine_sediment [ENVO:03000034]	EMOBON	SoSOP 1	EMOBON00093	marine sediment metagenome	412755	Batch1			EMOBON_RFormosa_So_210805_micro_2	sample	metag	0	ERC000021
ERS20569016	SAMEA115828499	Illumina NovaSeq 6000	European Marine Biological Resource Centre	marine biome [ENVO:00000447];estuarine biome [ENVO:01000020]	24/08/2021	1	seawater [ENVO:00002149]; coastal sea water [ENVO:00002150]; surface water [ENVO:00002042]	Spain	marine pelagic feature [ENVO:01000044];marine water body [ENVO:00001999];harbor[ENVO:00000463]	EMOBON	WaSOP 1	EMOBON00035	marine plankton metagenome	1874687	Batch1	3	200	EMOBON_PiEGetxo_Wa_210824_3um_1	sample	metag		ERC000024
ERS20569017	SAMEA115828500	Illumina NovaSeq 6000	European Marine Biological Resource Centre	marine biome [ENVO:00000447];estuarine biome [ENVO:01000020]	24/08/2021	1	seawater [ENVO:00002149]; coastal sea water [ENVO:00002150]; surface water [ENVO:00002042]	Spain	marine pelagic feature [ENVO:01000044];marine water body [ENVO:00001999];harbor[ENVO:00000463]	EMOBON	WaSOP 1	EMOBON00036	marine plankton metagenome	1874687	Batch1	3	200	EMOBON_PiEGetxo_Wa_210824_3um_2	sample	metag		ERC000024
ERS20569018	SAMEA115828501	Illumina NovaSeq 6000	European Marine Biological Resource Centre	marine biome [ENVO:00000447];estuarine biome [ENVO:01000020]	24/08/2021	1	seawater [ENVO:00002149]; coastal sea water [ENVO:00002150]; surface water [ENVO:00002042]	Spain	marine pelagic feature [ENVO:01000044];marine water body [ENVO:00001999];harbor[ENVO:00000463]	EMOBON	WaSOP 1	EMOBON00037	marine plankton metagenome	1874687	Batch1	0.2	3	EMOBON_PiEGetxo_Wa_210824_0.2um_1	sample	metag		ERC000024
ERS20569019	SAMEA115828502	Illumina NovaSeq 6000	European Marine Biological Resource Centre	marine biome [ENVO:00000447];estuarine biome [ENVO:01000020]	24/08/2021	1	seawater [ENVO:00002149]; coastal sea water [ENVO:00002150]; surface water [ENVO:00002042]	Spain	marine pelagic feature [ENVO:01000044];marine water body [ENVO:00001999];harbor[ENVO:00000463]	EMOBON	WaSOP 1	EMOBON00038	marine plankton metagenome	1874687	Batch1	0.2	3	EMOBON_PiEGetxo_Wa_210824_0.2um_2	sample	metag		ERC000024
ERS20569020	SAMEA115828503	Illumina NovaSeq 6000	European Marine Biological Resource Centre	Control	24/08/2021	0	MilliQ water [ENVO:00003065]	missing: control sample	Negative	EMOBON	WaSOP 1	EMOBON00039	metagenome	256318	Batch1	3	200	EMOBON_PiEGetxo_Wa_210824_3um_blank	blank	metag		ERC000024
ERS20569021	SAMEA115828504	Illumina NovaSeq 6000	European Marine Biological Resource Centre	Control	24/08/2021	0	MilliQ water [ENVO:00003065]	missing: control sample	Negative	EMOBON	WaSOP 1	EMOBON00040	metagenome	256318	Batch1	0.2	3	EMOBON_PiEGetxo_Wa_210824_0.2um_blank	blank	metag		ERC000024
ERS20569042	SAMEA115828525	Illumina NovaSeq 6000	European Marine Biological Resource Centre	marine biome [ENVO:00000447];marine pelagic biome [ENVO:01000023];mediterranean sea biome[ENVO_01000047]	21/06/2021	1	seawater [ENVO:00002149]; coastal sea water [ENVO:00002150]; surface water [ENVO:00002042]	France	marine pelagic feature [ENVO:01000044];marine water body [ENVO:00001999];costal water body [ENVO:02000049]	EMOBON	WaSOP 1	EMOBON00023	marine plankton metagenome	1874687	Batch1	3	200	EMOBON_VB_Wa_210621_3um_1	sample	metag		ERC000024
ERS20569043	SAMEA115828526	Illumina NovaSeq 6000	European Marine Biological Resource Centre	marine biome [ENVO:00000447];marine pelagic biome [ENVO:01000023];mediterranean sea biome[ENVO_01000047]	21/06/2021	1	seawater [ENVO:00002149]; coastal sea water [ENVO:00002150]; surface water [ENVO:00002042]	France	marine pelagic feature [ENVO:01000044];marine water body [ENVO:00001999];costal water body [ENVO:02000049]	EMOBON	WaSOP 1	EMOBON00024	marine plankton metagenome	1874687	Batch1	3	200	EMOBON_VB_Wa_210621_3um_2	sample	metag		ERC000024
ERS20569044	SAMEA115828527	Illumina NovaSeq 6000	European Marine Biological Resource Centre	marine biome [ENVO:00000447];marine pelagic biome [ENVO:01000023];mediterranean sea biome[ENVO_01000047]	21/06/2021	1	seawater [ENVO:00002149]; coastal sea water [ENVO:00002150]; surface water [ENVO:00002042]	France	marine pelagic feature [ENVO:01000044];marine water body [ENVO:00001999];costal water body [ENVO:02000049]	EMOBON	WaSOP 1	EMOBON00025	marine plankton metagenome	1874687	Batch1	0.2	3	EMOBON_VB_Wa_210621_0.2um_1	sample	metag		ERC000024
ERS20569045	SAMEA115828528	Illumina NovaSeq 6000	European Marine Biological Resource Centre	marine biome [ENVO:00000447];marine pelagic biome [ENVO:01000023];mediterranean sea biome[ENVO_01000047]	21/06/2021	1	seawater [ENVO:00002149]; coastal sea water [ENVO:00002150]; surface water [ENVO:00002042]	France	marine pelagic feature [ENVO:01000044];marine water body [ENVO:00001999];costal water body [ENVO:02000049]	EMOBON	WaSOP 1	EMOBON00026	marine plankton metagenome	1874687	Batch1	0.2	3	EMOBON_VB_Wa_210621_0.2um_2	sample	metag		ERC000024
ERS20569046	SAMEA115828529	Illumina NovaSeq 6000	European Marine Biological Resource Centre	marine biome [ENVO:00000447];marine pelagic biome [ENVO:01000023];mediterranean sea biome[ENVO_01000047]	23/08/2021	1	seawater [ENVO:00002149]; coastal sea water [ENVO:00002150]; surface water [ENVO:00002042]	France	marine pelagic feature [ENVO:01000044];marine water body [ENVO:00001999];costal water body [ENVO:02000049]	EMOBON	WaSOP 1	EMOBON00027	marine plankton metagenome	1874687	Batch1	3	200	EMOBON_VB_Wa_210823_3um_1	sample	metag		ERC000024
ERS20569047	SAMEA115828530	Illumina NovaSeq 6000	European Marine Biological Resource Centre	marine biome [ENVO:00000447];marine pelagic biome [ENVO:01000023];mediterranean sea biome[ENVO_01000047]	23/08/2021	1	seawater [ENVO:00002149]; coastal sea water [ENVO:00002150]; surface water [ENVO:00002042]	France	marine pelagic feature [ENVO:01000044];marine water body [ENVO:00001999];costal water body [ENVO:02000049]	EMOBON	WaSOP 1	EMOBON00028	marine plankton metagenome	1874687	Batch1	3	200	EMOBON_VB_Wa_210823_3um_2	sample	metag		ERC000024
ERS20569048	SAMEA115828531	Illumina NovaSeq 6000	European Marine Biological Resource Centre	marine biome [ENVO:00000447];marine pelagic biome [ENVO:01000023];mediterranean sea biome[ENVO_01000047]	23/08/2021	1	seawater [ENVO:00002149]; coastal sea water [ENVO:00002150]; surface water [ENVO:00002042]	France	marine pelagic feature [ENVO:01000044];marine water body [ENVO:00001999];costal water body [ENVO:02000049]	EMOBON	WaSOP 1	EMOBON00029	marine plankton metagenome	1874687	Batch1	0.2	3	EMOBON_VB_Wa_210823_0.2um_1	sample	metag		ERC000024
ERS20568923	SAMEA115828406	Illumina NovaSeq 6000	European Marine Biological Resource Centre	marine biome [ENVO:00000447];marine pelagic biome [ENVO:01000023]	18/06/2021	2	seawater [ENVO:00002149]; coastal sea water [ENVO:00002150]; surface water [ENVO:00002042]	France	marine pelagic feature [ENVO:01000044];marine water body [ENVO:00001999];costal water body [ENVO:02000049]	EMOBON	WaSOP 1	EMOBON00015	marine plankton metagenome	1874687	Batch1	3	200	EMOBON_ROSKOGO_Wa_210618_3um_1	sample	metag		ERC000024
ERS20568924	SAMEA115828407	Illumina NovaSeq 6000	European Marine Biological Resource Centre	marine biome [ENVO:00000447];marine pelagic biome [ENVO:01000023]	18/06/2021	2	seawater [ENVO:00002149]; coastal sea water [ENVO:00002150]; surface water [ENVO:00002042]	France	marine pelagic feature [ENVO:01000044];marine water body [ENVO:00001999];costal water body [ENVO:02000049]	EMOBON	WaSOP 1	EMOBON00016	marine plankton metagenome	1874687	Batch1	3	200	EMOBON_ROSKOGO_Wa_210618_3um_2	sample	metag		ERC000024
ERS20568925	SAMEA115828408	Illumina NovaSeq 6000	European Marine Biological Resource Centre	marine biome [ENVO:00000447];marine pelagic biome [ENVO:01000023]	02/08/2021	2	seawater [ENVO:00002149]; coastal sea water [ENVO:00002150]; surface water [ENVO:00002042]	France	marine pelagic feature [ENVO:01000044];marine water body [ENVO:00001999];costal water body [ENVO:02000049]	EMOBON	WaSOP 1	EMOBON00019	marine plankton metagenome	1874687	Batch1	3	200	EMOBON_ROSKOGO_Wa_210802_3um_1	sample	metag		ERC000024
ERS20568926	SAMEA115828409	Illumina NovaSeq 6000	European Marine Biological Resource Centre	marine biome [ENVO:00000447];marine pelagic biome [ENVO:01000023]	02/08/2021	2	seawater [ENVO:00002149]; coastal sea water [ENVO:00002150]; surface water [ENVO:00002042]	France	marine pelagic feature [ENVO:01000044];marine water body [ENVO:00001999];costal water body [ENVO:02000049]	EMOBON	WaSOP 1	EMOBON00020	marine plankton metagenome	1874687	Batch1	3	200	EMOBON_ROSKOGO_Wa_210802_3um_2	sample	metag		ERC000024
ERS20568927	SAMEA115828410	Illumina NovaSeq 6000	European Marine Biological Resource Centre	marine biome [ENVO:00000447];marine pelagic biome [ENVO:01000023]	02/08/2021	2	seawater [ENVO:00002149]; coastal sea water [ENVO:00002150]; surface water [ENVO:00002042]	France	marine pelagic feature [ENVO:01000044];marine water body [ENVO:00001999];costal water body [ENVO:02000049]	EMOBON	WaSOP 1	EMOBON00021	marine plankton metagenome	1874687	Batch1	0.2	3	EMOBON_ROSKOGO_Wa_210802_0.2um_1	sample	metag		ERC000024
ERS20568928	SAMEA115828411	Illumina NovaSeq 6000	European Marine Biological Resource Centre	marine biome [ENVO:00000447];marine pelagic biome [ENVO:01000023]	02/08/2021	2	seawater [ENVO:00002149]; coastal sea water [ENVO:00002150]; surface water [ENVO:00002042]	France	marine pelagic feature [ENVO:01000044];marine water body [ENVO:00001999];costal water body [ENVO:02000049]	EMOBON	WaSOP 1	EMOBON00022	marine plankton metagenome	1874687	Batch1	0.2	3	EMOBON_ROSKOGO_Wa_210802_0.2um_2	sample	metag		ERC000024
ERS20535367	SAMEA115809356	Illumina NovaSeq 6000	European Marine Biological Resource Centre	marine biome [ENVO:00000447];marine benthic biome[ENVO_01000024]	26/08/2021	17	sediment [ENVO:00002007]	France	shallow_marine_sediment_[ENVO:03000034]	EMOBON	SoSOP2	EMOBON00088	marine sediment metagenome	412755	Batch1			EMOBON_ROSKOGO_So_210826_micro_1	sample	metag	-17	ERC000021
ERS20535368	SAMEA115809357	Illumina NovaSeq 6000	European Marine Biological Resource Centre	marine biome [ENVO:00000447];marine benthic biome[ENVO_01000024]	26/08/2021	17	sediment [ENVO:00002007]	France	shallow_marine_sediment_[ENVO:03000034]	EMOBON	SoSOP2	EMOBON00089	marine sediment metagenome	412755	Batch1			EMOBON_ROSKOGO_So_210826_micro_2	sample	metag	-17	ERC000021
ERS20568957	SAMEA115828440	Illumina NovaSeq 6000	European Marine Biological Resource Centre	marine biome [ENVO:00000447];marine pelagic biome [ENVO:01000023];mediterranean sea biome[ENVO_01000047]	21/06/2021	0	seawater [ENVO:00002149]; coastal sea water [ENVO:00002150]; surface water [ENVO:00002042]	Italy	marine pelagic feature [ENVO:01000044];marine water body [ENVO:00001999];costal water body [ENVO:02000049]	EMOBON	Wa SOP1	EMOBON00056	marine plankton metagenome	1874687	Batch1	3	200	EMOBON_NRMCB_Wa_210621_3um_1	sample	metag		ERC000024
ERS20568958	SAMEA115828441	Illumina NovaSeq 6000	European Marine Biological Resource Centre	marine biome [ENVO:00000447];marine pelagic biome [ENVO:01000023];mediterranean sea biome[ENVO_01000047]	21/06/2021	0	seawater [ENVO:00002149]; coastal sea water [ENVO:00002150]; surface water [ENVO:00002042]	Italy	marine pelagic feature [ENVO:01000044];marine water body [ENVO:00001999];costal water body [ENVO:02000049]	EMOBON	Wa SOP1	EMOBON00057	marine plankton metagenome	1874687	Batch1	3	200	EMOBON_NRMCB_Wa_210621_3um_2	sample	metag		ERC000024
ERS20568959	SAMEA115828442	Illumina NovaSeq 6000	European Marine Biological Resource Centre	marine biome [ENVO:00000447];marine pelagic biome [ENVO:01000023];mediterranean sea biome[ENVO_01000047]	31/08/2021	0	seawater [ENVO:00002149]; coastal sea water [ENVO:00002150]; surface water [ENVO:00002042]	Italy	marine pelagic feature [ENVO:01000044];marine water body [ENVO:00001999];costal water body [ENVO:02000049]	EMOBON	Wa SOP1	EMOBON00062	marine plankton metagenome	1874687	Batch1	3	200	EMOBON_NRMCB_Wa_210831_3um_1	sample	metag		ERC000024
ERS20568960	SAMEA115828443	Illumina NovaSeq 6000	European Marine Biological Resource Centre	marine biome [ENVO:00000447];marine pelagic biome [ENVO:01000023];mediterranean sea biome[ENVO_01000047]	31/08/2021	0	seawater [ENVO:00002149]; coastal sea water [ENVO:00002150]; surface water [ENVO:00002042]	Italy	marine pelagic feature [ENVO:01000044];marine water body [ENVO:00001999];costal water body [ENVO:02000049]	EMOBON	Wa SOP1	EMOBON00063	marine plankton metagenome	1874687	Batch1	3	200	EMOBON_NRMCB_Wa_210831_3um_2	sample	metag		ERC000024
ERS20568961	SAMEA115828444	Illumina NovaSeq 6000	European Marine Biological Resource Centre	Control	31/08/2021	0	MilliQ water [ENVO:00003065]	missing: control sample	Negative	EMOBON	Wa SOP1	EMOBON00064	metagenome	256318	Batch1	3	200	EMOBON_NRMCB_Wa_210831_3um_blank	blank	metag		ERC000024
ERS20568962	SAMEA115828445	Illumina NovaSeq 6000	European Marine Biological Resource Centre	marine biome [ENVO:00000447];marine pelagic biome [ENVO:01000023];mediterranean sea biome[ENVO_01000047]	31/08/2021	0	seawater [ENVO:00002149]; coastal sea water [ENVO:00002150]; surface water [ENVO:00002042]	Italy	marine pelagic feature [ENVO:01000044];marine water body [ENVO:00001999];costal water body [ENVO:02000049]	EMOBON	Wa SOP1	EMOBON00065	marine plankton metagenome	1874687	Batch1	0.2	3	EMOBON_NRMCB_Wa_210831_0.2um_1	sample	metag		ERC000024
ERS20568963	SAMEA115828446	Illumina NovaSeq 6000	European Marine Biological Resource Centre	marine biome [ENVO:00000447];marine pelagic biome [ENVO:01000023];mediterranean sea biome[ENVO_01000047]	31/08/2021	0	seawater [ENVO:00002149]; coastal sea water [ENVO:00002150]; surface water [ENVO:00002042]	Italy	marine pelagic feature [ENVO:01000044];marine water body [ENVO:00001999];costal water body [ENVO:02000049]	EMOBON	Wa SOP1	EMOBON00066	marine plankton metagenome	1874687	Batch1	0.2	3	EMOBON_NRMCB_Wa_210831_0.2um_2	sample	metag		ERC000024
ERS20568964	SAMEA115828447	Illumina NovaSeq 6000	European Marine Biological Resource Centre	Control	31/08/2021	0	MilliQ water [ENVO:00003065]	missing: control sample	Negative	EMOBON	Wa SOP1	EMOBON00067	metagenome	256318	Batch1	0.2	3	EMOBON_NRMCB_Wa_210831_0.2um_blank	blank	metag		ERC000024
ERS20535386	SAMEA115809375	Illumina NovaSeq 6000	European Marine Biological Resource Centre	marine biome [ENVO:00000447];marine benthic biome[ENVO_01000024]	21/06/2021	75	sediment [ENVO:00002007]	Italy	shallow_marine_sediment_[ENVO:03000034]	EMOBON	So SOP1	EMOBON00094	marine sediment metagenome	412755	Batch1			EMOBON_NRMCB_So_210621_micro_1	sample	metag	-75	ERC000021
ERS20535387	SAMEA115809376	Illumina NovaSeq 6000	European Marine Biological Resource Centre	marine biome [ENVO:00000447];marine benthic biome[ENVO_01000024]	21/06/2021	75	sediment [ENVO:00002007]	Italy	shallow_marine_sediment_[ENVO:03000034]	EMOBON	So SOP1	EMOBON00095	marine sediment metagenome	412755	Batch1			EMOBON_NRMCB_So_210621_micro_2	sample	metag	-75	ERC000021
ERS20535388	SAMEA115809377	Illumina NovaSeq 6000	European Marine Biological Resource Centre	marine biome [ENVO:00000447];marine benthic biome[ENVO_01000024]	31/08/2021	75	sediment [ENVO:00002007]	Italy	shallow_marine_sediment_[ENVO:03000034]	EMOBON	So SOP1	EMOBON00097	marine sediment metagenome	412755	Batch1			EMOBON_NRMCB_So_210831_micro_1	sample	metag	-75	ERC000021
ERS20535389	SAMEA115809378	Illumina NovaSeq 6000	European Marine Biological Resource Centre	marine biome [ENVO:00000447];marine benthic biome[ENVO_01000024]	31/08/2021	75	sediment [ENVO:00002007]	Italy	shallow_marine_sediment_[ENVO:03000034]	EMOBON	So SOP1	EMOBON00098	marine sediment metagenome	412755	Batch1			EMOBON_NRMCB_So_210831_micro_2	sample	metag	-75	ERC000021
ERS20535390	SAMEA115809379	Illumina NovaSeq 6000	European Marine Biological Resource Centre	Control	31/08/2021	0	swab	missing: control sample	Negative	EMOBON		EMOBON00099	metagenome	256318	Batch1			EMOBON_NRMCB_So_210831_micro_blank	blank	metag	0	ERC000021
ERS16590011	SAMEA114561118	Illumina NovaSeq 6000	European Marine Biological Resource Centre	marine biome [ENVO:00000447];marine pelagic biome [ENVO:01000023]	01/07/2021	20.54	seawater [ENVO:00002149]; coastal sea water [ENVO:00002150]; surface water [ENVO:00002042]	Belgium	marine pelagic feature [ENVO:01000044];marine water body [ENVO:00001999];costal water body [ENVO:02000049]	EMOBON	WaSOP1	EMOBON00007	marine plankton metagenome	1874687	Batch1	3	200	EMOBON_BPNS_Wa_210701_3um_1	sample	metag		ERC000024
ERS16590012	SAMEA114561119	Illumina NovaSeq 6000	European Marine Biological Resource Centre	marine biome [ENVO:00000447];marine pelagic biome [ENVO:01000023]	01/07/2021	20.54	seawater [ENVO:00002149]; coastal sea water [ENVO:00002150]; surface water [ENVO:00002042]	Belgium	marine pelagic feature [ENVO:01000044];marine water body [ENVO:00001999];costal water body [ENVO:02000049]	EMOBON	WaSOP1	EMOBON00008	marine plankton metagenome	1874687	Batch1	3	200	EMOBON_BPNS_Wa_210701_3um_2	sample	metag		ERC000024
ERS16590013	SAMEA114561120	Illumina NovaSeq 6000	European Marine Biological Resource Centre	marine biome [ENVO:00000447];marine pelagic biome [ENVO:01000023]	01/07/2021	20.54	seawater [ENVO:00002149]; coastal sea water [ENVO:00002150]; surface water [ENVO:00002042]	Belgium	marine pelagic feature [ENVO:01000044];marine water body [ENVO:00001999];costal water body [ENVO:02000049]	EMOBON	WaSOP1	EMOBON00009	marine plankton metagenome	1874687	Batch1	0.2	3	EMOBON_BPNS_Wa_210701_0.2um_2	sample	metag		ERC000024
ERS16590014	SAMEA114561121	Illumina NovaSeq 6000	European Marine Biological Resource Centre	marine biome [ENVO:00000447];marine pelagic biome [ENVO:01000023]	01/07/2021	20.54	seawater [ENVO:00002149]; coastal sea water [ENVO:00002150]; surface water [ENVO:00002042]	Belgium	marine pelagic feature [ENVO:01000044];marine water body [ENVO:00001999];costal water body [ENVO:02000049]	EMOBON	WaSOP1	EMOBON00010	marine plankton metagenome	1874687	Batch1	0.2	3	EMOBON_BPNS_Wa_210701_0.2um_1	sample	metag		ERC000024
ERS16590015	SAMEA114561122	Illumina NovaSeq 6000	European Marine Biological Resource Centre	marine biome [ENVO:00000447];marine pelagic biome [ENVO:01000023]	25/08/2021	18.66	seawater [ENVO:00002149]; coastal sea water [ENVO:00002150]; surface water [ENVO:00002042]	Belgium	marine pelagic feature [ENVO:01000044];marine water body [ENVO:00001999];costal water body [ENVO:02000049]	EMOBON	WaSOP1	EMOBON00011	marine plankton metagenome	1874687	Batch1	3	200	EMOBON_BPNS_Wa_210825_3um_1	sample	metag		ERC000024
ERS16590016	SAMEA114561123	Illumina NovaSeq 6000	European Marine Biological Resource Centre	marine biome [ENVO:00000447];marine pelagic biome [ENVO:01000023]	25/08/2021	18.66	seawater [ENVO:00002149]; coastal sea water [ENVO:00002150]; surface water [ENVO:00002042]	Belgium	marine pelagic feature [ENVO:01000044];marine water body [ENVO:00001999];costal water body [ENVO:02000049]	EMOBON	WaSOP1	EMOBON00012	marine plankton metagenome	1874687	Batch1	3	200	EMOBON_BPNS_Wa_210825_3um_2	sample	metag		ERC000024
ERS16590017	SAMEA114561124	Illumina NovaSeq 6000	European Marine Biological Resource Centre	marine biome [ENVO:00000447];marine pelagic biome [ENVO:01000023]	25/08/2021	18.66	seawater [ENVO:00002149]; coastal sea water [ENVO:00002150]; surface water [ENVO:00002042]	Belgium	marine pelagic feature [ENVO:01000044];marine water body [ENVO:00001999];costal water body [ENVO:02000049]	EMOBON	WaSOP1	EMOBON00013	marine plankton metagenome	1874687	Batch1	0.2	3	EMOBON_BPNS_Wa_210825_0.2um_1	sample	metag		ERC000024
ERS16590018	SAMEA114561125	Illumina NovaSeq 6000	European Marine Biological Resource Centre	marine biome [ENVO:00000447];marine pelagic biome [ENVO:01000023]	25/08/2021	18.66	seawater [ENVO:00002149]; coastal sea water [ENVO:00002150]; surface water [ENVO:00002042]	Belgium	marine pelagic feature [ENVO:01000044];marine water body [ENVO:00001999];costal water body [ENVO:02000049]	EMOBON	WaSOP1	EMOBON00014	marine plankton metagenome	1874687	Batch1	0.2	3	EMOBON_BPNS_Wa_210825_0.2um_2	sample	metag		ERC000024
ERS16590019	SAMEA114561126	Illumina NovaSeq 6000	European Marine Biological Resource Centre	marine biome [ENVO:00000447];marine benthic biome[ENVO_01000024]	26/07/2021	22.94	sediment [ENVO:00002007]	Belgium	shallow_marine_sediment_[ENVO:03000034]	EMOBON	SoSOP3	EMOBON00084	marine sediment metagenome	412755	Batch1			EMOBON_BPNS_So_210726_micro_1	sample	metag	-22.94	ERC000021
ERS16590020	SAMEA114561127	Illumina NovaSeq 6000	European Marine Biological Resource Centre	marine biome [ENVO:00000447];marine benthic biome[ENVO_01000024]	26/07/2021	22.94	sediment [ENVO:00002007]	Belgium	shallow_marine_sediment_[ENVO:03000034]	EMOBON	SoSOP3	EMOBON00085	marine sediment metagenome	412755	Batch1			EMOBON_BPNS_So_210726_micro_2	sample	metag	-22.94	ERC000021
ERS15538559	SAMEA113542142	Illumina NovaSeq 6000	European Marine Biological Resource Centre	marine biome [ENVO:00000447];marine benthic biome[ENVO_01000024]	25/08/2021	20.54	sediment [ENVO:00002007]	Belgium	shallow_marine_sediment_[ENVO:03000034]	EMOBON	SoSOP3	EMOBON00087	marine sediment metagenome	412755	Batch1			EMOBON_BPNS_So_210825_micro_3	sample	metag	-20.54	ERC000021
